# Supplementary material for: Association between Poor Outcomes and Risk of Refeeding Syndrome among Patients Urgently Admitted to the High Dependency Unit: A Single-Center Cohort Study in Japan
Source: Nutrients. 2024 Sep 28;16(19):3287. doi: 10.3390/nu16193287 (PMC11478408; doi:10.3390/nu16193287)
Supplement: Supplementary file 1 [file nutrients-16-03287-s001.zip]

Archive with 1 entries (1 files):
- nutrients-3198527-supplementary.pdf
